# Supplementary material for: Use of the Teach-Back Method in Adults with Cardiovascular Disease: A Scoping Review
Source: Healthcare (Basel). 2026 Jul 13;14(14):2093. doi: 10.3390/healthcare14142093 (PMC13410930; doi:10.3390/healthcare14142093)
Supplement: Supplementary file 1 [file healthcare-14-02093-s001.zip]

Archive with 1 entries (1 files):
- healthcare-4343205-supplementary.pdf
